# Supplementary material for: Loss-less Nano-fractionator for High Sensitivity, High Coverage Proteomics
Source: Mol Cell Proteomics. 2017 Jan 26;16(4):694–705. doi: 10.1074/mcp.O116.065136 (PMC5383787; doi:10.1074/mcp.O116.065136)
Supplement: Supplemental Data [file 10.1074_O116.065136_mcp.O116.065136-2.xlsx]

## Sheet: Table2
	Supplementary table 2: Number of identified proteins and peptides with and without matching as a function of the number of fractions
				Fractions
				4	8	16	24
		Protein Groups	w/o Matching	8760	9772	10350	10769
			Matching	10669	11331	11652	11897
		Peptides	w/o Matching	65768	89952	111034	128966
			Matching	98249	124710	144683	159024
		Proteins [%]	w/o Matching	81.3446	90.7419	96.1092	100
			Matching	89.6781	95.2425	97.9407	100
		Peptides [%]	w/o Matching	50.9964	69.7486	86.0956	100
			Matching	61.7825	78.4221	90.9819	100
		Proteins/min	w/o Matching	18.25	10.1792	5.39062	3.73924
			Matching	22.2271	11.8031	6.06875	4.1309
		Peptides/min	w/o Matching	137.017	93.7	57.8302	44.7799
			Matching	204.685	129.906	75.3557	55.2167
