# Supplementary material for: Loss-less Nano-fractionator for High Sensitivity, High Coverage Proteomics
Source: Mol Cell Proteomics. 2017 Jan 26;16(4):694–705. doi: 10.1074/mcp.O116.065136 (PMC5383787; doi:10.1074/mcp.O116.065136)
Supplement: Supplemental Data [file 10.1074_O116.065136_mcp.O116.065136-3.xlsx]

## Sheet: Table 1
			Supplementary Table 3: Number of identified proteins and peptides with and without matching for the 13 cell lines
			Without Matching
	WoMatching			Cell Line	Identified Proteins	Identified Peptides
			Lungcarcinoma	A549	9383	68134
			Embryonic carcinoma	EC	9153	62695
			Glioblastoma	GAMG	9997	83599
			Embryonic kidney cells	HEK293	9637	72635
			Embryonic kidney cells	HEK293-LMU	9645	70185
			Cervical carcinoma	HeLa	8743	55527
			Hepatoma	HepG2	9273	68637
			T-Cell Leukemia	Jurkat	8810	58977
			Chronic Myeloid Leukemia	K562	8991	62472
			Prostate carcinoma	LNCaP	9785	71961
			Colon carcinoma	RKO	9352	69263
			Smooth muscle cells	SMC	9224	63870
			Osteosarcoma	U2OS	9763	72851
				Median	9352	68637
				Total	11643	151154
				Min	8743	55527
				Max	9997	83599
			Matching
	Matching			Cell Line	Identified Proteins	Identified Peptides
			Lungcarcinoma	A549	11273	106606
			Embryonic carcinoma	EC	11291	104142
			Glioblastoma	GAMG	11453	118412
			Embryonic kidney cells	HEK293	11458	112185
			Embryonic kidney cells	HEK293-LMU	11443	111560
			Cervical carcinoma	HeLa	11148	98470
			Hepatoma	HepG2	11253	105821
			T-Cell Leukemia	Jurkat	11324	101606
			Chronic Myeloid Leukemia	K562	11295	104400
			Prostate carcinoma	LNCaP	11455	110777
			Colon carcinoma	RKO	11400	109082
			Smooth muscle cells	SMC	11293	103461
			Osteosarcoma	U2OS	11451	111550
				Median	11324	106606
				Total	11643	152799
				Min	11148	98470
				Max	11458	118412
