# Supplementary material for: Loss-less Nano-fractionator for High Sensitivity, High Coverage Proteomics
Source: Mol Cell Proteomics. 2017 Jan 26;16(4):694–705. doi: 10.1074/mcp.O116.065136 (PMC5383787; doi:10.1074/mcp.O116.065136)
Supplement: Supplemental Data [file 10.1074_O116.065136_mcp.O116.065136-4.xlsx]

## Sheet: Sheet1
Supplementary Table 1: Spider fractionator components
DISTRIBUTER	PRODUCT (original german naming used in the ordering process)	PRODUCT (english translation)
Telemeter Elektronik	AA-019-12-22-00-00	AA-019-12-22-00-00
ALL-Laser	Armaflex_Isolierung_13mm	Armaflex_Isolation_13mm
ALL-Laser	Armaflex_Isolierung_13mm_Front	Armaflex_Isolation_13mm_Front
RS-Components	Ausgleichsfuß 450kg, M8 40mm / RS Best.-Nr. 302-3270	Leveling foot 450kg, M8 40mm / RS Best.-Nr. 302-3270
Futureblech	Befestigungswinkel_Energiekette	Mounting bracked_energy chain
RS-Components	Dichtschnur_2,4mm	Sealing cord_2.4mm
Schrauben online	DIN 6797-A2.2	Screws in size DIN 6797-A2.2 (DIN = German Industrial Norm)
Schrauben online	DIN 7984 - M3 x 12 --- 10.5N	Screws in size DIN 7984 - M3 x 12 --- 10.5N
Schrauben online	DIN 7984 - M3 x 6 --- 4.5N	Screws in size DIN 7984 - M3 x 6 --- 4.5N
Schrauben online	DIN 7984 - M3 x 8 --- 6.5N	Screws in size DIN 7984 - M3 x 8 --- 6.5N
Schrauben online	DIN 7991 - M3 x 8 --- 4.8N	Screws in size DIN 7991 - M3 x 8 --- 4.8N
Schrauben online	DIN 912 M2 x 4 --- 4N	Screws in size DIN 912 M2 x 4 --- 4N
Schrauben online	DIN 912 M2.5 x 5 --- 5N	Screws in size DIN 912 M2.5 x 5 --- 5N
Schrauben online	DIN 912 M3 x 16 --- 16N	Screws in size DIN 912 M3 x 16 --- 16N
Schrauben online	DIN 912 M3 x 25 --- 18N	Screws in size DIN 912 M3 x 25 --- 18N
Schrauben online	DIN 912 M3 x 5 --- 5N	Screws in size DIN 912 M3 x 5 --- 5N
Schrauben online	DIN 912 M3 x 6 --- 6N	Screws in size DIN 912 M3 x 6 --- 6N
Schrauben online	DIN 912 M3 x 8 --- 8N	Screws in size DIN 912 M3 x 8 --- 8N
Schrauben online	DIN 912 M4 x 10 --- 10N	Screws in size DIN 912 M4 x 10 --- 10N
Schrauben online	DIN 912 M4 x 16 --- 16N	Screws in size DIN 912 M4 x 16 --- 16N
Schrauben online	DIN 912 M4 x 20 --- 20N	Screws in size DIN 912 M4 x 20 --- 20N
Schrauben online	DIN 912 M5 x 12 --- 12N	Screws in size DIN 912 M5 x 12 --- 12N
Schrauben online	DIN 912 M5 x 25 --- 25N	Screws in size DIN 912 M5 x 25 --- 25N
Schrauben online	DIN 916 - M5 x 5-N	Screws in size DIN 916 - M5 x 5-N
Igus	E2microE-Kette_Serie03_S=320mm+Anschlußelementesatz	E2microE-chain_Serie03_S=320mm+mounting bracket
Bürklin	Ettinger_Distanzhalter_l=5mm; key 5mm; M3x4mm /Farnell- # 1466725	Ettinger_Spacer_l=5mm; key 5mm; M3x4mm /Farnell- # 1466725
Halder	Federhülse_221000024	Spring-cage_221000024
chm	Ferrule_OMNIFIT_1_16_#2310	Ferrule_OMNIFIT_1_16_#2310
chm	Fitting_OMNIFITGripper_#2202_1_8_Schlauch	Fitting_OMNIFITGripper_#2202_1_8_Schlauch
Smartec Ing. Büro	Fraktiondispenserarm	Fraktiondispenserarm
IHT Timme	Gewindebohrer G1/8	Thread drill G1/8
Smartec Ing. Büro	Grundplatte_Fraktionssammler	Groundplate_Fraktion collector
Schrauben online	Hexagon Nut ISO 4032 - M2 - W - N	Hexagon Nut ISO 4032 - M2 - W - N
Farnell	HOA6990-T51 / Farnell-# 1136079	HOA6990-T51 / Farnell-# 1136079 ( IR Opaque Optoschmitt Sensor)
Futureblech	Housing_MTP_Cooler_Lid	Housing_MTP_Cooler_Lid
1zu1	Housing_MTP-Cooler	Housing_MTP-Cooler
Schrauben online	ISO 7045 - M2 x 3 - Z --- 3N	Screws in size ISO 7045 - M2 x 3 - Z --- 3N
Schrauben online	ISO 7045 - M2 x 5 - Z --- 5N	Screws in size ISO 7045 - M2 x 5 - Z --- 5N
Schrauben online	ISO 7045 - M3 x 4 - Z --- 4N	Screws in size ISO 7045 - M3 x 4 - Z --- 4N
Schrauben online	ISO 7046-1 - M2 x 4 - Z --- 4N	Screws in size ISO 7046-1 - M2 x 4 - Z --- 4N
Nanotec	L2018S0604-T3.5x1	L2018S0604-T3.5x1 (Linear Actuator with spindle)
Nanotec	LS_Nut-3,5x1	LS_Nut-3,5x1 (parts for actuator)
Nanotec	LS2018S0604-T3.5x1-150	LS2018S0604-T3.5x1-150 (parts for actuator)
Nanotec	LS4118S1404-T5x5-150	LS4118S1404-T5x5-150 (parts for actuator)
Nanotec	LSNUT-T5x5-F	LSNUT-T5x5-F (parts for actuator)
IKO	MLF18C1R160S1(19.2,0,0)	MLF18C1R160S1(19.2,0,0) (Linear Motion Roller Guide)
IKO	MLFC10C1R100S1(10.2,0,0)	MLFC10C1R100S1(10.2,0,0)
Smartec Ing. Büro	MTP-Adapter	MTP-Adapter (adapter for 96 well plate)
Smartec Ing. Büro	MTP-Adapter-Aufnahme	MTP-Adapter-Holder
1zu1	MTP-Andruckecke	MTP-Contact pressure (device for holding adapter)
Wachendorff	PID-Regler, UR3274U5	PID-regulator, UR3274U5 (proportional–integral–derivative controller)
Futureblech	PID-Regler_Lüfter-Blech	PID-regulator_fan-plate
Smartec Ing. Büro	Platine_S-Tube-Mischer-Separator	Board_S-Tube-Mixer-Separator
Sensorox	PT100_SENSOROX_G1/8_TP-EG8-T2-2.0- PT100	PT100_SENSOROX_G1/8_TP-EG8-T2-2.0- PT100 (thermocouple)
Smartec Ing. Büro	Rinseadapter	Rinseadapter (for rinsing needles)
VWR International GmbH,	Schlauch Peek Schwarz, 1/16inx.004x100ft, 330,00 €/100ft / 0,010826 €/mm	sleeve peek black 1/16inx.004x100ft, 330,00 €/100ft / 0,010826 €/mm
Smartec Ing. Büro	Spindel_ZST3,5x1_250mm Nacharbeit	Spindle_ZST3,5x1_250mm Nacharbeit (finishing work)
Nanotec	Spindel_ZST3,5x1_500mm	Spindle_ZST3,5x1_500mm
Gardner Denver Thomas	SR 10/30 Schlauchpumpe + SM	SR 10/30 pump + SM (peristaltic pump)
Smartec Ing. Büro	Stator-z-Achse	Stator-z-Achse
MöllerMedical	Versteifungskanüle	Stiffener (for needle)
VICI	VICI-Fitting&Ferrule_LZN1-10&ZF1metal	VICI-Fitting&Ferrule_LZN1-10&ZF1metal
VICI	VICI-Universal-actuator&Valve_Z-VI-C85X-6678EUTA	VICI-Universal-actuator&Valve_Z-VI-C85X-6678EUTA
Igus	WJUME_01_10_2	WJUME_01_10_2 (mechanical guide for sled)
Smartec Ing. Büro	WS_10_40_UNGEBOHRT__250_1	WS_10_40_undrilled__250_1
Essentra	WSLTB-02A-19	WSLTB-02A-19 (wire saddle)
Futureblech	y-Motorblech	y-Motorplate
Futureblech	y-Motorblech-Schlitten	y-Motorplate-sled
Futureblech	z-Motorblech	z-Motorplate
